# Supplementary material for: Age-correlated changes in the canine oral microbiome
Source: Front Microbiol. 2024 Jul 16;15:1426691. doi: 10.3389/fmicb.2024.1426691 (PMC11287893; doi:10.3389/fmicb.2024.1426691)
Supplement: SUPPLEMENTARY TABLE S1 — Age, Simpson’s index of all species in the sample, and relative abundance of species with significant age correlations. [file Table_1.CSV]

Sample	Age (Years)	Simpson's Index	s__Porphyromonas.gulae	s__Conchiformibius.steedae	s__Porphyromonas_A.canoris	s__Porphyromonas.gingivicanis	s__Moraxella.sp002224245	s__Tannerella.forsythia_A	s__Frederiksenia.canicola	s__Alloprevotella.sp003859795	s__Porphyromonas.sp000768875	s__Campylobacter_A.sp013201975	s__Campylobacter_A.sp012978815	s__Porphyromonas.crevioricanis	s__Canicola.haemoglobinophilus	s__Desulfovibrio.sp003860215	s__Prevotella.sp003932845	s__Porphyromonas.macacae	s__Pauljensenia.sp903645355	s__Bacteroides.pyogenes_A	s__Bacteroides.pyogenes
S14	13.3	0.90746978	0	0	8.114	8.056	0	0	0	4.781	0	0	0	0	0	0	0	0	0	0	0
S84	12.9	0.866405217	5.167	2.939	3.105	3.108	2.331	0.399	2.408	1.34	5.483	0.676	0.34	0.232	0	0.211	0	0	0	0	0
S23	12.1	0.899622166	23.502	0.46	6.02	4.554	3.948	5.032	1.095	5.082	2.516	0	0.601	0	0	1.275	1.64	0	0	0	0
S24	12.1	0.896475219	17.758	10.891	14.229	3.673	1.613	2.779	0	6.995	4.408	0	2.14	0	0	0	0	0	1.118	0	0
S71	12.1	0.803115334	6.838	7.939	21.753	11.29	0	4.084	0	7.802	0	0	0	0	0	0	0	0	0	0	0
S8	12	0.907474201	22.444	0	2.556	6.195	3.504	8.451	0.753	1.203	3.598	0.375	1.394	1.372	0	3.11	0	3.571	0	0.528	1.462
S51	11.8	0.919059346	14.235	1.028	11.139	2.901	1.96	5.157	0.434	0.868	3.029	1.941	1.91	0.298	0	2.757	0	0	0	0	0
S90	11.8	0.90285575	20.238	3.034	2.657	7.222	0.684	1.936	2.178	0.503	1.768	0.633	0	0	0	0	0	0	0	0	0
S61	10.9	0.874370172	4.449	0	3.975	8.019	2.605	0.497	1.552	0.648	2.486	0.24	0.367	0	0	0	0	0	0.971	0	0
S77	10.9	0.843373357	29.142	0	0	15.507	0	7.799	0	5.64	0	1.721	2.501	0.999	0	0	0	0	0	1.499	0.374
S37	10.4	0.791067289	0	0	25.783	0	0	0	0	0	0	2.011	0	0	0	0	0	0	0	0	0
S1	10.2	0.82364499	32.108	0	10.727	1.682	0.468	18.094	0	1.247	0	0.495	0	0	0	0	0	0	0	0	0
S57	10.2	0.830158111	0	4.424	0	0.785	3.167	1.243	2.965	0	0	0	0	0	0	0	0	0	0	0	0
S93	10.1	0.675439941	50.136	0	4.474	3.869	0	1.491	0	2.482	5.079	0	0.814	0	0	0	0	0	0	0	0
S30	9.9	0.738579485	46.515	4.802	6.951	0	2.624	17.648	0	0.913	0.799	0	2.111	0	1.531	0	0	0	0	0	0
S9	9.8	0.887917721	20.874	1.33	3.316	4.659	3.464	1.703	1.557	0.417	4.132	0.287	1.445	0.296	0	1.436	0	0	0	0	0.305
S68	9.8	0.840148163	4.772	0.261	0.767	18.277	0.412	3.635	0.483	0.773	1.499	1.223	0	2.589	0.338	0	0	0	0	0	0
S2	9.7	0.832333367	34.135	0	8.206	3.592	1.03	2.847	0	5.801	0	1.388	2.252	0	1.298	0	0	0	0	0	0
S94	9.7	0.929101029	4.646	1.413	4.287	4.758	5.844	1.669	2.323	6.65	7.329	1.174	0	1.732	0	3.616	0	0	0	0	0
S3	9.5	0.860612415	0	3.543	0	6.51	0	0	2.148	0	0	0	0	0	7.407	0	0	0	0	0	0
S10	9.3	0.905465306	11.42	0	11.73	13.416	2.029	2.48	1.185	5.516	0.497	0.533	0.894	4.294	0	0	1.427	0.976	0	0.479	0
S19	9.3	0.932844446	3.086	2.27	10.994	4.222	4.709	1.229	2.143	0.474	0.208	0.691	0	0	0.149	0	0	0	0	0	0
S7	9.2	0.842544294	25.829	6.578	0	6.578	6.738	0	0	7.433	8.556	0	0	0	0	0	0	0	0	0	0
S18	9	0.827750174	24.642	2.087	28.72	12.828	1.357	2.88	0.568	0	0	0.231	0.485	0.872	0.363	0	0	0.312	0	0.538	0
S38	9	0.930719612	11.391	0	10.373	4.529	2.985	2.768	2.447	0.869	2.196	0	2.676	0	0	0	0	4.129	0	0	0
S62	8.5	0.895899946	10.978	0	0.823	10.542	0.894	0.36	4.332	0	0.449	0.503	0	0	0.609	0	0	0.494	0	0	0
S54	8	0.872030902	0	10.212	0	0	0	0	3.243	0	0	0	0	0	4.976	0	0	0	0	0	0
S49	7.7	0.83510049	31.444	0.273	5.672	2.563	0	5.443	1.15	2.915	0.213	0.693	0.789	1.605	0	0	0.598	0	0	0	0
S46	7.3	0.879651031	13.172	5.144	3.49	3.679	0	12.942	0.925	13.739	2.714	0.736	7.399	7.089	0.722	0	0	0.756	0	0	0
S43	7.2	0.817439382	37.801	2.203	2.639	2.525	3.007	3.58	2.433	7.345	3.443	0	0	0	0	0	0	0	0	0	0
S44	7.2	0.472429784	0	38.259	0	0	0	0	0	0	0	0	0	0	0	0	0	0	0	0	0
S52	6.7	0.880112806	24.919	2.546	11.795	8.002	1.511	6.174	0	1.831	2.773	1.738	2.669	1.808	0	1.25	0	0.987	0	0	0
S60	6.5	0.864446861	1.44	2.676	0	9.916	0.463	0	4.111	0	0	0	0	0	2.285	0	0	0	0	0	0
S16	6.1	0.884037827	0	8.697	0	2.225	3.128	3.729	2.262	0	0	1.083	0	0	0	0	0	0	0	0	0
S35	6	0.642446626	30.348	45.522	0	0	0	0	0	0	0	0	0	0	0	0	0	0	0	0	0
S69	5.9	0.876778832	16.982	1.433	1.978	4.07	2.207	0	2.852	2.264	4.314	0	0	1.748	1.619	0	0	0	0	0	0
S42	5.8	0.831116596	2.153	14.243	3.551	9.974	3.4	1.87	2.437	1.813	0	0	0	0	0	0	0	0	0	0	0
S53	5.8	0.779172673	0	0	6.179	4.737	0	0	5.184	0	0	0	0	0	0	0	0	0	0	0	0
S85	5.6	0.913584572	17.955	2.349	8.756	8.127	3.011	1.069	2.663	1.197	3.454	0.314	0.45	3.452	0	1.342	0	0.307	0	0	0
S13	5.5	0.912143318	1.978	3.681	2.732	13.04	7.193	1.709	9.225	1.063	0	0	0.855	0	0	0	0	0	0	0	0
S70	5.5	0.841560126	0	4.497	0	0	0	0	15.308	0	0	0	0	0	0	0	0	0	0	0	0
S83	5.5	0.897094243	7.737	2.231	1.161	4.383	0.964	0.583	0.673	1.505	0	0.551	0	0	0	0	0	0	0	0	0
S25	5.1	0.874638231	6.698	0	0	3.801	3.298	0.612	3.431	0.762	0	0.762	0	0	0	0	0	0	0	0	0
S28	5	0.876988601	6.219	0	0.46	15.459	3.647	1.292	0.432	2.77	2.055	1.543	0.367	1.102	0	0	0	0.38	0	0	0
S63	4.9	0.842165543	14.097	0	0	9.614	0	0.822	1.664	0.55	0	0.498	0	0.478	1.058	0	0	0	0	0	0
S96	4.9	0.861357619	1.792	20.002	2.147	7.758	1.134	2.225	2.035	0	0	1.455	0	0	3.983	0	0	0	0	0	0
S78	4.8	0.852777166	0	2.98	0	0	5.969	5.663	1.366	0	0	0.901	0	0	0	0	0	0	0	0	0
S48	4.6	0.429103831	75.149	0	1.567	1.178	0	3.684	0	1.45	2.953	0	0	1.586	0	0.919	0	0	0	0	0
S73	4.5	0.857848753	7.326	1.912	0	0	7.715	0	5.138	0	0	0	0	0	0	0	0	0	0	0	0
S12	4.4	0.894286695	27.925	0.766	4.866	2.947	1.725	3.082	1.086	0	1.347	2.065	0.979	0	0	2.113	0	0	0	0	0
S66	4.4	0.81462219	6.047	0	9.882	9.784	7.08	3.933	0	0	0	0	0	0	0	0	0	0	0	0	0
S15	4.3	0.879490929	11.638	22.028	0	4.945	0	0	0	5.594	0	0	0	0	0	0	0	0	0	0	0
S17	4.3	0.879734163	8.452	17.616	7.562	10.765	8.185	0	0	0	0	0	0	0	0	0	0	0	0	0	0
S89	4.3	0.807248702	35.242	0	5.479	3.654	0	3.496	0	0	0.836	1.322	0	0	0	0	0	0	0	0	0
S81	4.2	0.78206939	0	0.447	0	0.489	3.969	0.681	4.449	0	0	0.447	0	0	0	0	0	0	0	0	0
S82	4.2	0.848403082	30.025	0.281	11.48	6.037	0	1.172	0	2.524	5.408	0	0.698	0.693	0.199	4.681	0	1.043	0	0	0.55
S40	4.1	0.697903675	0	34.217	0	0	0	0	0	0	0	0	0	0	0	0	0	0	0	0	0
S22	3.7	0.888131807	11.004	6.11	4.314	9.018	3.012	0	6.586	2.129	2.67	0	0	0	0	0	0	0	0	0	0
S79	3.7	0.852988586	16.09	0	0	0	5.363	0	5.787	0	0	0	0	0	0	0	0	0	0	0	0
S58	3.5	0.737296843	8.114	1.494	2.71	6.987	4.713	1.077	2.555	0.605	0	1.319	0.288	0	0.321	0	0	0	0	0	0
S64	3.1	0.843164115	17.068	0	0	12.548	0.692	3.083	1.143	0	0	0.712	0	0	0	0	0	0	0	0	0
S80	3	0.88080196	11.235	0.673	5.011	1.469	4.559	1.578	4.209	0	1.053	0.435	0.35	0	0	0.336	0	0	0	0	0
S75	2.6	0.674154469	1.203	2.732	0	0	2.552	0	8.009	0	0	0	0	0	0	0	0	0	0	0	0
S76	2.5	0.859373093	20.046	0	0	11.615	0	14.061	0	2.077	0	0	1.325	0	0	0	0	0	0	0	0
S92	2.4	0.906652868	12.238	13.201	0	0	2.474	13.22	2.417	2.984	0	0	0	0	0	0	0	0	0	0	0
S59	2.2	0.849993377	20.295	0	5.028	7.787	0.515	1.728	1.188	1.843	0.528	0.954	0	0	0.694	0	0	0	0	0	0
S65	2.2	0.680438265	0	15.843	0	1.794	2.004	0	2.493	0	0	0	0	0	0	0	0	0	0	0	0
S6	2.1	0.91616512	5.711	7.373	1.368	0	2.318	0	2.828	0	0	0	0	0	0	0	0	0	0	0	0
S36	2.1	0.89520258	7.261	4.445	15.047	15.986	3.479	3.838	11.458	2.264	0	0	0	0	6.433	0	0	0	0	0	0
S67	2.1	0.887793673	10.142	0.548	4.501	14.927	0.944	1.593	0.988	3.771	1.221	0.68	0	1.108	0	0	0	0	0	0	0
S72	2.1	0.786331032	32.139	0	28.771	13.353	0.304	4.596	0	0	1.883	1.646	0.589	0.271	0	0	0	0	0	0	0
S5	2	0.890262596	5.875	7.725	0	2.227	6.766	3.409	8.102	0	0	0	0	0	0	0	0	0	0	0	0
S20	2	0.918646558	3.451	5.441	0.413	7.883	5.396	1.08	2.557	0.42	0.171	1.986	0.284	0	0	0	0	0	0	0	0
S33	2	0.837358227	4.824	2.747	0	8.881	10.17	0.768	1.556	1.762	1.221	0	0	0	1.113	0	0	0	0	0	0
S32	1.9	0.89692019	2.713	1.616	0	5.642	16.306	0	2.554	0	0	0	0	0	0	0	0	0	0	0	0
S95	1.7	0.688281149	0	13.748	0	0	23.404	0	0	0	0	0	0	0	0	0	0	0	0	0	0
S47	1.6	0.236186048	0	86.319	0	0	0	0	0	0	0	0	0	0	0	0	0	0	0	0	0
S4	1.3	0.892263199	0	3.179	0	0	9.272	0	3.482	0	0	0	0	0	0	0	0	0	0	0	0
S11	1.3	0.447991891	0	73.274	0	0	0	0	9.976	0	0	0	0	0	2.337	0	0	0	0	0	0
S39	1.3	0.147099193	0	0	0	0	0	0	0	0	0	0	0	0	0	0	0	0	0	0	0
S45	1.1	0.830917912	0	9.397	0	0	11.235	0	6.199	0	0	0	0	0	0	0	0	0	0	0	0
S86	1.1	0.679587724	0	46.048	0	0	0	0	0	0	0	0	0	0	0	0	0	0	0	0	0
S87	1.1	0.924078114	1.255	2.026	0.439	2.302	2.256	2.118	3.011	0	0	0.817	0	0	0	0	0	0	0	0	0
S88	1.1	0.849465299	6.182	0	0	0	0	1.654	2.956	0	0	0	0	0	0	0	0	0	0	0	0
S50	1	0	0	0	0	0	0	0	0	0	0	0	0	0	0	0	0	0	0	0	0
S74	1	0.853579216	0	21.968	0	1.701	10.079	0	9.073	0	0	0	0	0	0	0	0	0	0	0	0
S29	0.9	0.83066719	6.183	4.355	0	1.123	3.22	0	0.968	1.771	1.501	0	0	0	7.403	0	0	0	0	0	0
S55	0.9	0.667239861	0	0	0	9.634	0	0	4.576	0	0	0	0	0	1.18	0	0	0	0	0	0
S91	0.9	0.754228401	0	21.564	0	0	0	0	11.205	0	0	0	0	0	28.858	0	0	0	0	0	0
S21	0.8	0.668550576	0	51.152	0	0	0	0	0	0	0	0	0	0	0	0	0	0	0	0	0
S27	0.8	0.69242014	0	49.863	0	0	4.79	0	7.185	0	0	0	0	0	19.278	0	0	0	0	0	0
S26	0.7	0.883867377	11.479	19.438	2.633	4.29	11.124	0	3.787	0	0	0	0	0	12.574	0	0	0	0	0	0
S31	0.7	0.492425657	0	56.154	0	0	0	0	0	0	0	0	0	0	0	0	0	0	0	0	0
S41	0.6	0.808111409	0	3.329	0	0	1.607	0	8.414	0	0	0	0	0	0	0	0	0	0	0	0
S56	0.5	0.864925681	0	10.98	0	0	15.49	0	0	0	0	0	0	0	0	0	0	0	0	0	0
S34	0.4	0.568585001	0	54.831	0	0	0	0	0	0	0	0	0	0	34.576	0	0	0	0	0	0
