# Supplementary material for: Age-correlated changes in the canine oral microbiome
Source: Front Microbiol. 2024 Jul 16;15:1426691. doi: 10.3389/fmicb.2024.1426691 (PMC11287893; doi:10.3389/fmicb.2024.1426691)
Supplement: SUPPLEMENTARY TABLE S2 — Grid cross validation results. [file Table_2.CSV]

alpha	l1_ratio	mean_test_score	rank
10.0	0.2	-11.565780357944426	1
10.0	0.4	-11.761124988322795	2
10.0	0.6	-12.179214083538804	3
1.0	0.8	-12.233700365615913	4
10.0	0.8	-12.310317566214222	5
1.0	0.6	-12.408065012087913	6
1.0	0.4	-12.693094519537144	7
1.0	0.2	-13.188669840636578	8
100.0	0.2	-14.06280625949023	9
100.0	0.6	-14.157660914893833	10
100.0	0.8	-14.157660914893833	10
100.0	0.4	-14.157660914893833	10
0.1	0.8	-14.802146821968126	13
0.1	0.6	-14.97056529232492	14
0.1	0.4	-15.544779217417192	15
0.1	0.2	-16.14881168601345	16
0.01	0.2	-20.389383557867383	17
0.01	0.4	-20.5911279279869	18
0.01	0.8	-20.73372928280285	19
0.01	0.6	-20.75444051536015	20
0.001	0.2	-28.924218494736188	21
0.001	0.4	-31.596410183506784	22
0.001	0.6	-36.67750138074474	23
0.001	0.8	-48.23177200306263	24
0.0001	0.2	-74.38887098776394	25
0.0001	0.4	-79.42958757877578	26
0.0001	0.6	-85.26719764318344	27
0.0001	0.8	-92.07822402471776	28
1e-05	0.2	-98.24888185960484	29
1e-05	0.4	-99.08606551311594	30
1e-05	0.6	-99.93752856510153	31
1e-05	0.8	-100.80359964841944	32
